# Supplementary material for: Predicting Cancer Drug Response In Vivo by Learning an Optimal Feature Selection of Tumour Molecular Profiles
Source: Biomedicines. 2021 Sep 26;9(10):1319. doi: 10.3390/biomedicines9101319 (PMC8533095; doi:10.3390/biomedicines9101319)
Supplement: Supplementary file 1 [file biomedicines-09-01319-s001.zip]

Archive with 2 entries (2 files):
- biomedicines-supplementary.pdf
- Supplementary Table.xlsx
